# Supplementary material for: Single-Dose Toxicity Study of Self-Assembling A6K/Sodium Borocaptate (BSH) Peptide Nanotubes as a New Boron Delivery Agent for Boron Neutron Capture Therapy (BNCT) in Mice
Source: Cancers (Basel). 2026 Apr 27;18(9):1382. doi: 10.3390/cancers18091382 (PMC13162931; doi:10.3390/cancers18091382)
Supplement: Supplementary file 1 [file cancers-18-01382-s001.zip]

Archive with 1 entries (1 files):
- cancers-4258990-supplementary.pdf
